# Supplementary material for: Cortical anatomical variations, gene expression profiles, and clinical phenotypes in patients with schizophrenia
Source: Neuroimage Clin. 2023 Jun 9;39:103451. doi: 10.1016/j.nicl.2023.103451 (PMC10509526; doi:10.1016/j.nicl.2023.103451)
Supplement: Supplementary data 2 [file mmc2.csv]

region	t statistic	P value	P FDR
lh_fusiform	-13.6927	0	0
lh_caudalanteriorcingulate	1.9405	0.053	0.06322807
lh_lateralorbitofrontal	-13.6369	0	0
rh_lateralorbitofrontal	-13.5522	0	0
lh_inferiortemporal	-10.5007	0	0
rh_inferiortemporal	-9.1057	0	0
lh_rostralmiddlefrontal	-8.9736	0	0
lh_superiortemporal	-8.472	0	0
lh_isthmuscingulate	-1.3779	0.169	0.188393443
lh_lateraloccipital	1.407	0.1602	0.18156
rh_fusiform	-8.3872	0	0
rh_rostralmiddlefrontal	-8.1999	0	0
rh_superiorfrontal	-8.1711	0	0
lh_parsopercularis	-7.6042	0	0
lh_parstriangularis	-7.2727	0	0
lh_middletemporal	-7.209	0	0
rh_parsorbitalis	-7.2045	0	0
lh_medialorbitofrontal	-6.4015	0	0
rh_precuneus	-6.2704	0	0
lh_superiorfrontal	-6.1239	0	0
lh_postcentral	-1.3636	0.1735	0.190290323
rh_superiortemporal	-6.025	0	0
lh_precentral	1.9285	0.0545	0.063896552
lh_inferiorparietal	-5.949	0	0
lh_rostralanteriorcingulate	-0.7925	0.4285	0.448276923
rh_medialorbitofrontal	-5.6044	0	0
lh_precuneus	-5.4229	0	0
rh_posteriorcingulate	-5.2942	0	0
rh_parstriangularis	-5.1737	0	0
rh_insula	-4.9869	0	0
lh_entorhinal	-4.9315	0	0
lh_parsorbitalis	-4.5697	0	0
rh_superiorparietal	-4.551	0	0
lh_posteriorcingulate	-4.4872	0	0
lh_caudalmiddlefrontal	-4.4382	0	0
rh_caudalanteriorcingulate	0.8372	0.403	0.4281875
lh_superiorparietal	-4.1037	0	0
rh_middletemporal	-4.0442	0.0001	0.000178947
lh_temporalpole	-3.8365	0.0001	0.000178947
rh_transversetemporal	-3.8112	0.0002	0.000316279
rh_inferiorparietal	-2.0179	0.0443	0.053792857
lh_frontalpole	-3.7963	0.0002	0.000316279
rh_isthmuscingulate	-3.7877	0.0002	0.000316279
rh_lateraloccipital	1.6126	0.1076	0.124013559
rh_entorhinal	-3.7654	0.0002	0.000316279
rh_parsopercularis	-3.7646	0.0002	0.000316279
rh_frontalpole	-3.6884	0.0003	0.000463636
lh_insula	-3.433	0.0007	0.001057778
lh_bankssts	-3.3756	0.0008	0.001182609
lh_parahippocampal	-3.3085	0.001	0.001446809
lh_supramarginal	-3.0918	0.0021	0.002975
lh_transversetemporal	-2.9553	0.0033	0.004488
rh_parahippocampal	-2.903	0.0039	0.0052
rh_bankssts	-2.8422	0.0047	0.006146154
rh_postcentral	-0.2914	0.7709	0.7709
rh_caudalmiddlefrontal	-2.7717	0.0058	0.007441509
rh_precentral	0.6188	0.5364	0.552654545
rh_temporalpole	-2.4243	0.0158	0.019896296
rh_rostralanteriorcingulate	-0.3431	0.7317	0.742620896
rh_paracentral	2.3477	0.0194	0.023985455
lh_pericalcarine	3.0675	0.0023	0.003191837
lh_lingual	3.8294	0.0001	0.000178947
lh_paracentral	4.1032	0	0
rh_supramarginal	-1.3274	0.1851	0.199790476
rh_pericalcarine	4.3485	0	0
rh_lingual	5.8655	0	0
lh_cuneus	7.4043	0	0
rh_cuneus	8.6991	0	0
