# Supplementary material for: Cortical anatomical variations, gene expression profiles, and clinical phenotypes in patients with schizophrenia
Source: Neuroimage Clin. 2023 Jun 9;39:103451. doi: 10.1016/j.nicl.2023.103451 (PMC10509526; doi:10.1016/j.nicl.2023.103451)
Supplement: Supplementary data 3 [file mmc3.csv]

region	t statistic	P value	P FDR
lh_bankssts	-1.1586	0.2473	0.317290566
lh_caudalanteriorcingulate	-0.263	0.7927	0.898393333
lh_caudalmiddlefrontal	-1.2832	0.2002	0.28815
lh_cuneus	1.253	0.2109	0.292677551
lh_entorhinal	-2.8517	0.0046	0.017377778
lh_fusiform	-3.7428	0.0002	0.0017
lh_inferiorparietal	-1.7178	0.0866	0.159340541
lh_inferiortemporal	-2.449	0.0148	0.045745455
lh_isthmuscingulate	2.2931	0.0224	0.060928
lh_lateraloccipital	-1.8996	0.0582	0.123675
lh_lateralorbitofrontal	-5.9735	0	0
lh_lingual	0.1364	0.8915	0.954740299
lh_medialorbitofrontal	-3.2334	0.0013	0.007285714
lh_middletemporal	-1.1618	0.246	0.317290566
lh_parahippocampal	-2.4657	0.0141	0.045657143
lh_paracentral	1.6331	0.1032	0.17544
lh_parsopercularis	-3.2122	0.0014	0.007285714
lh_parsorbitalis	-3.6739	0.0003	0.002266667
lh_parstriangularis	-2.1887	0.0292	0.073540741
lh_pericalcarine	0.1127	0.9104	0.954740299
lh_postcentral	0.0744	0.9407	0.954740299
lh_posteriorcingulate	-0.1609	0.8723	0.954740299
lh_precentral	-1.7656	0.0782	0.1564
lh_precuneus	-2.0977	0.0366	0.088885714
lh_rostralanteriorcingulate	-0.5123	0.6087	0.701552542
lh_rostralmiddlefrontal	-4.841	0	0
lh_superiorfrontal	-3.1621	0.0017	0.007706667
lh_superiorparietal	-3.1299	0.0019	0.008075
lh_superiortemporal	-3.3726	0.0008	0.00544
lh_supramarginal	0.101	0.9196	0.954740299
lh_frontalpole	-1.466	0.1435	0.226930233
lh_temporalpole	-1.7788	0.076	0.1564
lh_transversetemporal	-2.6431	0.0085	0.030421053
lh_insula	-1.5779	0.1154	0.188619048
rh_bankssts	-2.2141	0.0274	0.071661538
rh_caudalanteriorcingulate	-1.4251	0.1549	0.239390909
rh_caudalmiddlefrontal	0.0435	0.9653	0.9653
rh_cuneus	2.0016	0.046	0.104266667
rh_entorhinal	-3.3019	0.001	0.006181818
rh_fusiform	-3.2056	0.0015	0.007285714
rh_inferiorparietal	-1.3674	0.1723	0.260364444
rh_inferiortemporal	-1.7402	0.0826	0.159340541
rh_isthmuscingulate	0.9411	0.3472	0.429265455
rh_lateraloccipital	-0.6136	0.5398	0.632868966
rh_lateralorbitofrontal	-4.8383	0	0
rh_lingual	1.5729	0.1165	0.188619048
rh_medialorbitofrontal	-5.6302	0	0
rh_middletemporal	-0.0746	0.9406	0.954740299
rh_parahippocampal	-2.409	0.0164	0.048486957
rh_paracentral	1.6568	0.0984	0.171569231
rh_parsopercularis	-1.2248	0.2214	0.301104
rh_parsorbitalis	-4.331	0	0
rh_parstriangularis	-1.7171	0.0867	0.159340541
rh_pericalcarine	1.2073	0.228	0.304
rh_postcentral	-0.7132	0.4762	0.578242857
rh_posteriorcingulate	-1.3366	0.1821	0.269191304
rh_precentral	-0.9863	0.3246	0.408755556
rh_precuneus	-1.9735	0.0491	0.107703226
rh_rostralanteriorcingulate	-1.2741	0.2034	0.28815
rh_rostralmiddlefrontal	-3.7263	0.0002	0.0017
rh_superiorfrontal	-2.0407	0.0419	0.098248276
rh_superiorparietal	-2.3358	0.02	0.056666667
rh_superiortemporal	-3.0544	0.0024	0.0096
rh_supramarginal	-1.6908	0.0917	0.164094737
rh_frontalpole	-2.5627	0.0108	0.03672
rh_temporalpole	-0.6643	0.5069	0.604722807
rh_transversetemporal	-4.4313	0	0
rh_insula	-0.1956	0.845	0.941967213
