# Supplementary material for: Cortical anatomical variations, gene expression profiles, and clinical phenotypes in patients with schizophrenia
Source: Neuroimage Clin. 2023 Jun 9;39:103451. doi: 10.1016/j.nicl.2023.103451 (PMC10509526; doi:10.1016/j.nicl.2023.103451)
Supplement: Supplementary data 4 [file mmc4.csv]

region	t statistic	P value	P FDR
lh_bankssts	-0.349	0.7273	0.838244068
lh_caudalanteriorcingulate	-0.4009	0.6887	0.807441379
lh_caudalmiddlefrontal	-0.7409	0.4592	0.600492308
lh_cuneus	-1.603	0.1097	0.276281481
lh_entorhinal	-1.0623	0.2887	0.468409302
lh_fusiform	-1.9722	0.0493	0.152381818
lh_inferiorparietal	-1.0708	0.2849	0.468409302
lh_inferiortemporal	-1.5316	0.1264	0.306971429
lh_isthmuscingulate	3.5389	0.0004	0.0272
lh_lateraloccipital	-2.8657	0.0044	0.042742857
lh_lateralorbitofrontal	-2.4063	0.0166	0.100866667
lh_lingual	-1.24	0.2157	0.453127273
lh_medialorbitofrontal	-1.1605	0.2466	0.4658
lh_middletemporal	0.0825	0.9343	0.973516418
lh_parahippocampal	-0.4727	0.6367	0.787192727
lh_paracentral	-0.0933	0.9257	0.973516418
lh_parsopercularis	-2.1123	0.0353	0.12444
lh_parsorbitalis	-2.1455	0.0325	0.12444
lh_parstriangularis	-1.1213	0.2628	0.468409302
lh_pericalcarine	-2.1839	0.0296	0.12444
lh_postcentral	-0.0691	0.9449	0.973516418
lh_posteriorcingulate	1.3334	0.1832	0.425453333
lh_precentral	-3.092	0.0021	0.042742857
lh_precuneus	-0.7883	0.431	0.58616
lh_rostralanteriorcingulate	-0.0512	0.9592	0.973516418
lh_rostralmiddlefrontal	-3.0039	0.0028	0.042742857
lh_superiorfrontal	-2.4396	0.0151	0.100866667
lh_superiorparietal	-2.9252	0.0036	0.042742857
lh_superiortemporal	-1.1866	0.2361	0.4658
lh_supramarginal	0.0189	0.9849	0.9849
lh_frontalpole	0.7905	0.4297	0.58616
lh_temporalpole	2.0973	0.0366	0.12444
lh_transversetemporal	-1.046	0.2962	0.468409302
lh_insula	-0.9813	0.327	0.491078261
rh_bankssts	-1.2819	0.2006	0.440025806
rh_caudalanteriorcingulate	-1.011	0.3126	0.483109091
rh_caudalmiddlefrontal	0.2284	0.8195	0.884539683
rh_cuneus	-1.2286	0.2199	0.453127273
rh_entorhinal	-0.9709	0.3322	0.491078261
rh_fusiform	-2.7633	0.006	0.051
rh_inferiorparietal	-2.136	0.0333	0.12444
rh_inferiortemporal	-0.9438	0.3458	0.500306383
rh_isthmuscingulate	2.5492	0.0112	0.084622222
rh_lateraloccipital	-1.8669	0.0627	0.17765
rh_lateralorbitofrontal	-1.9938	0.0469	0.151866667
rh_lingual	-0.2983	0.7657	0.853567213
rh_medialorbitofrontal	-3.0239	0.0027	0.042742857
rh_middletemporal	0.6193	0.5361	0.679748148
rh_parahippocampal	-1.0887	0.2769	0.468409302
rh_paracentral	0.3248	0.7455	0.8449
rh_parsopercularis	-0.415	0.6784	0.807441379
rh_parsorbitalis	-2.8798	0.0042	0.042742857
rh_parstriangularis	-1.0499	0.2944	0.468409302
rh_pericalcarine	-1.9207	0.0555	0.164086957
rh_postcentral	-1.1727	0.2416	0.4658
rh_posteriorcingulate	0.2758	0.7829	0.858664516
rh_precentral	-2.3409	0.0197	0.103046154
rh_precuneus	-1.0757	0.2827	0.468409302
rh_rostralanteriorcingulate	-0.747	0.4555	0.600492308
rh_rostralmiddlefrontal	-2.2574	0.0245	0.119
rh_superiorfrontal	-0.8258	0.4094	0.579983333
rh_superiorparietal	-2.1332	0.0335	0.12444
rh_superiortemporal	-1.3195	0.1877	0.425453333
rh_supramarginal	-2.3802	0.0178	0.100866667
rh_frontalpole	-0.6137	0.5398	0.679748148
rh_temporalpole	1.6955	0.0908	0.246976
rh_transversetemporal	-1.6347	0.1029	0.269123077
rh_insula	0.4348	0.6639	0.806164286
