# Supplementary material for: Cortical anatomical variations, gene expression profiles, and clinical phenotypes in patients with schizophrenia
Source: Neuroimage Clin. 2023 Jun 9;39:103451. doi: 10.1016/j.nicl.2023.103451 (PMC10509526; doi:10.1016/j.nicl.2023.103451)
Supplement: Supplementary data 5 [file mmc5.csv]

region	t statistic	P value	P FDR
lh_bankssts	-3.2257	0.0014	0.002213953
lh_caudalanteriorcingulate	-2.7716	0.0058	0.00804898
lh_caudalmiddlefrontal	-4.9342	0	0
lh_cuneus	-4.5306	0	0
lh_entorhinal	0.8959	0.3709	0.39408125
lh_fusiform	0.8964	0.3706	0.39408125
lh_inferiorparietal	-4.6806	0	0
lh_inferiortemporal	-4.2936	0	0
lh_isthmuscingulate	-2.9423	0.0034	0.005026087
lh_lateraloccipital	-3.9905	0.0001	0.000206061
lh_lateralorbitofrontal	-4.2102	0	0
lh_lingual	-1.9716	0.0493	0.059864286
lh_medialorbitofrontal	-2.7431	0.0064	0.008704
lh_middletemporal	-5.5214	0	0
lh_parahippocampal	1.2521	0.2113	0.243532203
lh_paracentral	-3.6456	0.0003	0.000582857
lh_parsopercularis	-3.9618	0.0001	0.000206061
lh_parsorbitalis	-2.8023	0.0053	0.007508333
lh_parstriangularis	-3.8413	0.0001	0.000206061
lh_pericalcarine	-3.3993	0.0007	0.001160976
lh_postcentral	-6.6174	0	0
lh_posteriorcingulate	-2.0682	0.0393	0.048589091
lh_precentral	-6.7658	0	0
lh_precuneus	-5.1135	0	0
lh_rostralanteriorcingulate	-6.0778	0	0
lh_rostralmiddlefrontal	-5.5009	0	0
lh_superiorfrontal	-3.8545	0.0001	0.000206061
lh_superiorparietal	-5.9259	0	0
lh_superiortemporal	-3.4014	0.0007	0.001160976
lh_supramarginal	-5.0614	0	0
lh_frontalpole	-0.3772	0.7062	0.7276
lh_temporalpole	-2.3308	0.0203	0.026045283
lh_transversetemporal	-3.546	0.0004	0.000715789
lh_insula	-2.5413	0.0114	0.0152
rh_bankssts	-3.5315	0.0005	0.000871795
rh_caudalanteriorcingulate	-3.3773	0.0008	0.001295238
rh_caudalmiddlefrontal	-6.7838	0	0
rh_cuneus	-2.2327	0.0261	0.032866667
rh_entorhinal	-0.1568	0.8755	0.888567164
rh_fusiform	-0.1276	0.8985	0.8985
rh_inferiorparietal	-6.3621	0	0
rh_inferiortemporal	-5.8399	0	0
rh_isthmuscingulate	-1.3806	0.1682	0.1972
rh_lateraloccipital	-5.528	0	0
rh_lateralorbitofrontal	-3.7992	0.0002	0.0004
rh_lingual	-1.1052	0.2698	0.300760656
rh_medialorbitofrontal	-2.9364	0.0035	0.00506383
rh_middletemporal	-5.3761	0	0
rh_parahippocampal	0.7911	0.4294	0.449218462
rh_paracentral	-3.5626	0.0004	0.000715789
rh_parsopercularis	-4.0322	0.0001	0.000206061
rh_parsorbitalis	-2.3772	0.0179	0.023407692
rh_parstriangularis	-3.5542	0.0004	0.000715789
rh_pericalcarine	-0.9074	0.3648	0.39408125
rh_postcentral	-6.6881	0	0
rh_posteriorcingulate	-3.0118	0.0028	0.004231111
rh_precentral	-7.9231	0	0
rh_precuneus	-3.0338	0.0026	0.004018182
rh_rostralanteriorcingulate	-4.4941	0	0
rh_rostralmiddlefrontal	-6.942	0	0
rh_superiorfrontal	-4.1697	0	0
rh_superiorparietal	-6.9229	0	0
rh_superiortemporal	-4.0437	0.0001	0.000206061
rh_supramarginal	-5.5239	0	0
rh_frontalpole	1.1202	0.2633	0.298406667
rh_temporalpole	-1.9107	0.0568	0.067761404
rh_transversetemporal	-4.2567	0	0
rh_insula	-4.0502	0.0001	0.000206061
