# Supplementary material for: Cortical anatomical variations, gene expression profiles, and clinical phenotypes in patients with schizophrenia
Source: Neuroimage Clin. 2023 Jun 9;39:103451. doi: 10.1016/j.nicl.2023.103451 (PMC10509526; doi:10.1016/j.nicl.2023.103451)
Supplement: Supplementary data 6 [file mmc6.csv]

genes	P spin	P FDR
ABCC12	0.006	0.508591306
AGBL4	0.024	0.508591306
ANKIB1	-0.021	0.508591306
ANP32D	-0.022	0.508591306
ARFIP2	0.015	0.508591306
AURKAIP1	0.023	0.508591306
B4GALNT1	0.023	0.508591306
BCAS3	0.005	0.508591306
BPTF	-0.023	0.508591306
BTBD10	0.004	0.508591306
BYSL	0.013	0.508591306
C1orf74	0.018	0.508591306
CALM3	0	0
CDCA5	0.019	0.508591306
CEP350	-0.022	0.508591306
CEP97	-0.016	0.508591306
CES1	-0.021	0.508591306
CLTA	0.002	0.508591306
CNTLN	-0.022	0.508591306
CRELD1	0.018	0.508591306
DLEU7	0.018	0.508591306
DNAJC8	-0.017	0.508591306
DPH6	-0.016	0.508591306
DUSP2	0.013	0.508591306
EFNA3	0.018	0.508591306
EPHX4	0.018	0.508591306
FARSA	0.016	0.508591306
FLJ20021	0.014	0.508591306
GFOD2	0.023	0.508591306
GNB1L	0.014	0.508591306
GRAMD2B	-0.022	0.508591306
GRASP	0.019	0.508591306
HNRNPUL1	-0.023	0.508591306
IKBKB	-0.008	0.508591306
KCTD3	-0.019	0.508591306
KIF27	-0.016	0.508591306
KLHDC3	0.021	0.508591306
KMT2A	-0.021	0.508591306
KMT2C	-0.015	0.508591306
LEMD2	-0.02	0.508591306
LHPP	0.016	0.508591306
LINC00367	-0.015	0.508591306
LINC00674	-0.023	0.508591306
LINC00938	-0.015	0.508591306
LINC01116	0.022	0.508591306
LOC389765	-0.023	0.508591306
LRRC73	0.018	0.508591306
MANBAL	0.01	0.508591306
MAPK13	0.005	0.508591306
MCAT	0.023	0.508591306
MDM4	-0.023	0.508591306
MED8	0.008	0.508591306
MRPL28	0.024	0.508591306
MXD3	-0.019	0.508591306
NBPF3	-0.005	0.508591306
NCBP2-AS2	0.018	0.508591306
NMNAT2	0.004	0.508591306
ORC5	0.02	0.508591306
OXER1	-0.024	0.508591306
PDE1B	0.022	0.508591306
PHLPP2	0.015	0.508591306
PKDCC	0.024	0.508591306
PMS2P7	-0.019	0.508591306
PPP1R14C	0.018	0.508591306
PRPF38B	-0.019	0.508591306
PRR25	-0.024	0.508591306
PTPA	0.009	0.508591306
QTRT2	-0.023	0.508591306
RFPL3	0.018	0.508591306
RHEBL1	0.024	0.508591306
RNF111	0.024	0.508591306
RNF175	0.014	0.508591306
RPS6KA2	-0.016	0.508591306
SCAF11	-0.008	0.508591306
SEC11A	-0.018	0.508591306
SENP2	0.017	0.508591306
SENP3	0.019	0.508591306
SLC35B1	0.015	0.508591306
SLC39A3	0.022	0.508591306
SLF2	-0.019	0.508591306
SMAD7	-0.024	0.508591306
SMYD5	0.021	0.508591306
SNAP47	0.017	0.508591306
SRPRB	0.02	0.508591306
STEAP1	0.015	0.508591306
TET2	-0.017	0.508591306
TMEM183A	0.015	0.508591306
TMEM25	0.016	0.508591306
TOLLIP	0.019	0.508591306
USP3	-0.009	0.508591306
WDR36	0.013	0.508591306
WSCD1	-0.022	0.508591306
YPEL5	0.015	0.508591306
ZNF532	-0.018	0.508591306
ZNF638	-0.021	0.508591306
ZNF652	-0.021	0.508591306
