# Supplementary material for: Cortical anatomical variations, gene expression profiles, and clinical phenotypes in patients with schizophrenia
Source: Neuroimage Clin. 2023 Jun 9;39:103451. doi: 10.1016/j.nicl.2023.103451 (PMC10509526; doi:10.1016/j.nicl.2023.103451)
Supplement: Supplementary data 7 [file mmc7.csv]

genes	P spin	P FDR
ABCC12	0.011	0.514784508
ALMS1P1	-0.014	0.514784508
ANKIB1	-0.02	0.514784508
ARFIP2	0.021	0.514784508
ATG101	0.014	0.514784508
AURKAIP1	0.016	0.514784508
B4GALNT1	0.018	0.514784508
BCAS3	0.006	0.514784508
BPTF	-0.021	0.514784508
BRF2	0.019	0.514784508
BTBD10	0.012	0.514784508
C11orf87	0.023	0.514784508
C16orf91	0.011	0.514784508
CCAR1	-0.008	0.514784508
CDCA5	0.023	0.514784508
CDIP1	0.017	0.514784508
CDV3	-0.021	0.514784508
CEP97	-0.023	0.514784508
CES1	-0.019	0.514784508
CLTA	0.008	0.514784508
CRELD1	0.01	0.514784508
CTSB	0.018	0.514784508
DCTPP1	0.02	0.514784508
DDX1	0.018	0.514784508
DEDD2	0.024	0.514784508
DLEU7	0.02	0.514784508
DNAJC16	0.012	0.514784508
DNAJC8	-0.014	0.514784508
EPHX4	0.011	0.514784508
EPN2	-0.014	0.514784508
FAIM2	0.018	0.514784508
FAM193A	-0.017	0.514784508
FARSA	0.019	0.514784508
FNBP4	-0.02	0.514784508
GFOD2	0.015	0.514784508
GNB1L	0.022	0.514784508
GRINA	0.024	0.514784508
HSPA8	0.022	0.514784508
IFT52	-0.019	0.514784508
KHDC1	0.022	0.514784508
KHK	0.022	0.514784508
KLHDC3	0.021	0.514784508
KLHL22	0.024	0.514784508
KMT2C	-0.015	0.514784508
LINC00367	-0.019	0.514784508
LINC00674	-0.016	0.514784508
LINC01116	0.02	0.514784508
LRRC73	0.019	0.514784508
LUC7L	-0.017	0.514784508
MANBAL	0.009	0.514784508
MAPK13	0.01	0.514784508
MCAT	0.017	0.514784508
MDM4	-0.02	0.514784508
MED8	0.014	0.514784508
METTL21A	0.024	0.514784508
MIA3	0.015	0.514784508
MKKS	0.022	0.514784508
MRPL38	0.022	0.514784508
NAP1L2	0.02	0.514784508
NAT10	-0.023	0.514784508
NBPF3	-0.019	0.514784508
NCBP2-AS2	0.009	0.514784508
NIF3L1	0.022	0.514784508
NMNAT2	0.006	0.514784508
NRBP1	0.01	0.514784508
ORC5	0.022	0.514784508
OSTM1	0.023	0.514784508
PCF11	-0.023	0.514784508
PCM1	-0.018	0.514784508
PEX11B	0.009	0.514784508
PGK1	0.016	0.514784508
PKDCC	0.021	0.514784508
PMS2P7	-0.018	0.514784508
POLR2H	0.016	0.514784508
POLR3K	0.022	0.514784508
PPFIA1	-0.024	0.514784508
PPP1R14C	0.008	0.514784508
PRPF38B	-0.018	0.514784508
PSMD11	0.015	0.514784508
QTRT2	-0.015	0.514784508
RANBP9	0.018	0.514784508
RANGAP1	0.018	0.514784508
RBM33	-0.012	0.514784508
RFPL3	0.018	0.514784508
RNF111	0.015	0.514784508
RNF175	0.007	0.514784508
RNF41	0.021	0.514784508
RPS6KA2	-0.019	0.514784508
SCN8A	0.016	0.514784508
SENP3	0.007	0.514784508
SLC35B1	0.008	0.514784508
SNAP47	0.021	0.514784508
SND1	0.023	0.514784508
SRPRB	0.018	0.514784508
STEAP1	0.013	0.514784508
STK19	0.018	0.514784508
TBC1D22B	0.024	0.514784508
TET2	-0.013	0.514784508
TMEM183A	0.02	0.514784508
TMEM25	0.023	0.514784508
TUBGCP4	0.015	0.514784508
UGCG	0.022	0.514784508
USP7	0.004	0.514784508
WDR74	0.017	0.514784508
YARS2	0.023	0.514784508
YPEL5	0.003	0.514784508
ZMYND11	-0.019	0.514784508
ZNF532	-0.015	0.514784508
ZNF638	-0.021	0.514784508
